# Supplementary material for: Aging impairs the antiviral defense in Caenorhabditis elegans due to loss of DRH-1/RIG-I deSUMOylation by ULP-4/SENP7
Source: EMBO Rep. 2025 Oct 2;26(22):5459–82. doi: 10.1038/s44319-025-00589-0 (PMC12635358; doi:10.1038/s44319-025-00589-0)
Supplement: Supplementary file 4 — Source data Fig. 1 [file 44319_2025_589_MOESM4_ESM.zip]

Archive with 35 entries (22 files):
- EMBOR-2024-60913V2_Source-Data For Figure 1/
- EMBOR-2024-60913V2_Source-Data For Figure 1/1A/
- EMBOR-2024-60913V2_Source-Data For Figure 1/1A/ev control.tif
- __MACOSX/
- __MACOSX/EMBOR-2024-60913V2_Source-Data For Figure 1/
- __MACOSX/EMBOR-2024-60913V2_Source-Data For Figure 1/1A/
- __MACOSX/EMBOR-2024-60913V2_Source-Data For Figure 1/1A/._ev control.tif
- EMBOR-2024-60913V2_Source-Data For Figure 1/1A/ev OV.tif
- __MACOSX/EMBOR-2024-60913V2_Source-Data For Figure 1/1A/._ev OV.tif
- EMBOR-2024-60913V2_Source-Data For Figure 1/1A/ulp-4 RNAi control.tif
- __MACOSX/EMBOR-2024-60913V2_Source-Data For Figure 1/1A/._ulp-4 RNAi control.tif
- EMBOR-2024-60913V2_Source-Data For Figure 1/1A/ulp-4 RNAi OV.tif
- __MACOSX/EMBOR-2024-60913V2_Source-Data For Figure 1/1A/._ulp-4 RNAi OV.tif
- __MACOSX/EMBOR-2024-60913V2_Source-Data For Figure 1/._1A
- EMBOR-2024-60913V2_Source-Data For Figure 1/1B/
- EMBOR-2024-60913V2_Source-Data For Figure 1/1B/Fig 1B quantification.xlsx
- __MACOSX/EMBOR-2024-60913V2_Source-Data For Figure 1/1B/
- __MACOSX/EMBOR-2024-60913V2_Source-Data For Figure 1/1B/._Fig 1B quantification.xlsx
- __MACOSX/EMBOR-2024-60913V2_Source-Data For Figure 1/._1B
- EMBOR-2024-60913V2_Source-Data For Figure 1/1C/
- EMBOR-2024-60913V2_Source-Data For Figure 1/1C/Fig 1C.xlsx
- __MACOSX/EMBOR-2024-60913V2_Source-Data For Figure 1/1C/
- __MACOSX/EMBOR-2024-60913V2_Source-Data For Figure 1/1C/._Fig 1C.xlsx
- __MACOSX/EMBOR-2024-60913V2_Source-Data For Figure 1/._1C
- EMBOR-2024-60913V2_Source-Data For Figure 1/1D/
- EMBOR-2024-60913V2_Source-Data For Figure 1/1D/Fig 1D.xlsx
- __MACOSX/EMBOR-2024-60913V2_Source-Data For Figure 1/1D/
- __MACOSX/EMBOR-2024-60913V2_Source-Data For Figure 1/1D/._Fig 1D.xlsx
- __MACOSX/EMBOR-2024-60913V2_Source-Data For Figure 1/._1D
- EMBOR-2024-60913V2_Source-Data For Figure 1/1E/
- EMBOR-2024-60913V2_Source-Data For Figure 1/1E/Fig 1E.xlsx
- __MACOSX/EMBOR-2024-60913V2_Source-Data For Figure 1/1E/
- __MACOSX/EMBOR-2024-60913V2_Source-Data For Figure 1/1E/._Fig 1E.xlsx
- __MACOSX/EMBOR-2024-60913V2_Source-Data For Figure 1/._1E
- __MACOSX/._EMBOR-2024-60913V2_Source-Data For Figure 1
