# Supplementary material for: Aging impairs the antiviral defense in Caenorhabditis elegans due to loss of DRH-1/RIG-I deSUMOylation by ULP-4/SENP7
Source: EMBO Rep. 2025 Oct 2;26(22):5459–82. doi: 10.1038/s44319-025-00589-0 (PMC12635358; doi:10.1038/s44319-025-00589-0)
Supplement: Supplementary file 4 — Source data Fig. 1 [file 44319_2025_589_MOESM4_ESM.zip › EMBOR-2024-60913V2_Source-Data For Figure 1/1B/Fig 1B quantification.xlsx]

## Sheet: Sheet1
RNAi:	ev	ulp-1	ulp-2	ulp-4	ulp-5	aos-1	gei-17	smo-1	ubc-9
Relative fluorescent intensities	1.61664	0.533888	1.12263	0.566693	2.26734	4.2245	2.68138	3.95454	2.21738
	1.26205	0.168994	1.1354	0.204881	0.642629	2.57143	2.44069	2.04739	1.67813
	0.975887	1.68456	0.371754	0.012042	0.427387	2.08804	1.79313	0.719776	2.22327
	0.125978	0.218757	1.88279	0.042335	0.386261	1.74901	2.74667	3.34078	0.767893
	2.42866	0.78925	0.720918	0.023053	1.05334	2.87609	3.00478	3.1748	0.317991
	0.470888	0.745324	0.698339	0.053275	0.47528	0.523341	1.2098	1.68434	2.60566
	0.774858	0.256369	0.075423	0.212537	0.826769	3.28446	1.75526	1.63455	1.37447
	1.19962	1.36865	1.2515	0.011163	0.581324	1.13638	2.4123	2.05514	1.50534
	0.159064	1.31908	1.38601	0.214903	0.923121	1.13047	0.861939	2.15852	1.3113
	1.38075	1.36927	1.74131	0.059849	0.115979	4.14404	1.00687	0.921197	3.17225
	0.645618	2.02485	0.581416	0.098914	0.378176	3.44857	2.35237	3.10621	2.17868
	0.812792	1.25093	0.608345	0.414913	0.058153	1.54013	0.818921	4.82418	1.11427
	0.181251	2.13572	0.774135	0.076523	1.07596	1.20281	1.75187	4.30801	0.202379
	3.55427	2.1712	1.0903	0.223986	0.402463	1.18339	1.50798	4.02058	0.972555
	0.715818	1.22541	0.077824	0.274776	0.290354	1.21679	3.86682	1.10664	1.22901
	0.706074	0.428627	1.17478	0.268419	0.214375	0.749976	1.39155	3.06778	1.25619
	0.190183	1.76709	2.32192	0.095858	1.47789	0.47801	0.704046	0.741643	4.21072
	0.620508	0.856005	0.887644	0.327999	1.42441	2.39864	3.88229	0.605945	2.32836
	0.975934	0.879743	0.612572	0.31087	1.05513	1.56735	1.20921	3.26035	1.50961
	1.19952	1.68487	1.88372	0.118905	0.828286	3.10393	1.78675	2.24915	2.29966
