# Supplementary material for: Aging impairs the antiviral defense in Caenorhabditis elegans due to loss of DRH-1/RIG-I deSUMOylation by ULP-4/SENP7
Source: EMBO Rep. 2025 Oct 2;26(22):5459–82. doi: 10.1038/s44319-025-00589-0 (PMC12635358; doi:10.1038/s44319-025-00589-0)
Supplement: Supplementary file 4 — Source data Fig. 1 [file 44319_2025_589_MOESM4_ESM.zip › EMBOR-2024-60913V2_Source-Data For Figure 1/1C/Fig 1C.xlsx]

## Sheet: Sheet1
	pals-5 induction after Orsay Virus infection
Genotype	wild type		ulp-4(tm3688)
	control	OV	control	OV
	1	133.122	1.697	14.9672
	1	99.3163	1.07094	26.1757
	1	63.3307	1.10525	9.28034
