# Supplementary material for: Aging impairs the antiviral defense in Caenorhabditis elegans due to loss of DRH-1/RIG-I deSUMOylation by ULP-4/SENP7
Source: EMBO Rep. 2025 Oct 2;26(22):5459–82. doi: 10.1038/s44319-025-00589-0 (PMC12635358; doi:10.1038/s44319-025-00589-0)
Supplement: Supplementary file 4 — Source data Fig. 1 [file 44319_2025_589_MOESM4_ESM.zip › EMBOR-2024-60913V2_Source-Data For Figure 1/1D/Fig 1D.xlsx]

## Sheet: Sheet1
	Orsay viral load
RNAi:	ev		ulp-4
	1		3.71
	1		1.54
	1		2.62
	1		1.43
	1		3.51
