# Supplementary material for: Aging impairs the antiviral defense in Caenorhabditis elegans due to loss of DRH-1/RIG-I deSUMOylation by ULP-4/SENP7
Source: EMBO Rep. 2025 Oct 2;26(22):5459–82. doi: 10.1038/s44319-025-00589-0 (PMC12635358; doi:10.1038/s44319-025-00589-0)
Supplement: Supplementary file 4 — Source data Fig. 1 [file 44319_2025_589_MOESM4_ESM.zip › EMBOR-2024-60913V2_Source-Data For Figure 1/1E/Fig 1E.xlsx]

## Sheet: Sheet1
	Orsay viral load
Genotype	wild type		ulp-4(tm3688)
	1		1.6	1.6
	1		2.1	2.1
	1		2.3	2.3
	1		1.1	1.1
	1		1.2	1.2
