# Supplementary material for: Aging impairs the antiviral defense in Caenorhabditis elegans due to loss of DRH-1/RIG-I deSUMOylation by ULP-4/SENP7
Source: EMBO Rep. 2025 Oct 2;26(22):5459–82. doi: 10.1038/s44319-025-00589-0 (PMC12635358; doi:10.1038/s44319-025-00589-0)
Supplement: Supplementary file 5 — Source data Fig. 2 [file 44319_2025_589_MOESM5_ESM.zip]

Archive with 29 entries (20 files):
- EMBOR-2024-60913V3_Source-Data For Figure 2/
- EMBOR-2024-60913V3_Source-Data For Figure 2/2A/
- EMBOR-2024-60913V3_Source-Data For Figure 2/2A/ulp-4(0) control.tif
- __MACOSX/
- __MACOSX/EMBOR-2024-60913V3_Source-Data For Figure 2/
- __MACOSX/EMBOR-2024-60913V3_Source-Data For Figure 2/2A/
- __MACOSX/EMBOR-2024-60913V3_Source-Data For Figure 2/2A/._ulp-4(0) control.tif
- EMBOR-2024-60913V3_Source-Data For Figure 2/2A/ulp-4(0) Orsay.tif
- __MACOSX/EMBOR-2024-60913V3_Source-Data For Figure 2/2A/._ulp-4(0) Orsay.tif
- EMBOR-2024-60913V3_Source-Data For Figure 2/2A/ulp-4(0), ulp-4 intestinal rescue control.tif
- __MACOSX/EMBOR-2024-60913V3_Source-Data For Figure 2/2A/._ulp-4(0), ulp-4 intestinal rescue control.tif
- EMBOR-2024-60913V3_Source-Data For Figure 2/2A/ulp-4(0), ulp-4 intestinal rescue Orsay.tif
- __MACOSX/EMBOR-2024-60913V3_Source-Data For Figure 2/2A/._ulp-4(0), ulp-4 intestinal rescue Orsay.tif
- EMBOR-2024-60913V3_Source-Data For Figure 2/2A/wildtype control.tif
- __MACOSX/EMBOR-2024-60913V3_Source-Data For Figure 2/2A/._wildtype control.tif
- EMBOR-2024-60913V3_Source-Data For Figure 2/2A/wildtype Orsay.tif
- __MACOSX/EMBOR-2024-60913V3_Source-Data For Figure 2/2A/._wildtype Orsay.tif
- __MACOSX/EMBOR-2024-60913V3_Source-Data For Figure 2/._2A
- EMBOR-2024-60913V3_Source-Data For Figure 2/2B/
- EMBOR-2024-60913V3_Source-Data For Figure 2/2B/Fig 2B.xlsx
- __MACOSX/EMBOR-2024-60913V3_Source-Data For Figure 2/2B/
- __MACOSX/EMBOR-2024-60913V3_Source-Data For Figure 2/2B/._Fig 2B.xlsx
- __MACOSX/EMBOR-2024-60913V3_Source-Data For Figure 2/._2B
- EMBOR-2024-60913V3_Source-Data For Figure 2/2C/
- EMBOR-2024-60913V3_Source-Data For Figure 2/2C/Fig 2C.xlsx
- __MACOSX/EMBOR-2024-60913V3_Source-Data For Figure 2/2C/
- __MACOSX/EMBOR-2024-60913V3_Source-Data For Figure 2/2C/._Fig 2C.xlsx
- __MACOSX/EMBOR-2024-60913V3_Source-Data For Figure 2/._2C
- __MACOSX/._EMBOR-2024-60913V3_Source-Data For Figure 2
