# Supplementary material for: Aging impairs the antiviral defense in Caenorhabditis elegans due to loss of DRH-1/RIG-I deSUMOylation by ULP-4/SENP7
Source: EMBO Rep. 2025 Oct 2;26(22):5459–82. doi: 10.1038/s44319-025-00589-0 (PMC12635358; doi:10.1038/s44319-025-00589-0)
Supplement: Supplementary file 5 — Source data Fig. 2 [file 44319_2025_589_MOESM5_ESM.zip › EMBOR-2024-60913V3_Source-Data For Figure 2/2C/Fig 2C.xlsx]

## Sheet: Sheet1
	pals-5 induction after Orsay Virus infection
	wildtype RNAi				intestinal RNAi
RNAi:	ev		ulp-4		ev		ulp-4
	control	OV	control	OV	control	OV	control	OV
	1	275.13	1.7	80.99	2.1	474.83	1.42	212.07
	1	208.12	1.32	76.25	1.35	402.23	1.93	178.9
	1	153.43	1.56	53.34	1.13	304.28	1.23	130.47
