# Supplementary material for: Aging impairs the antiviral defense in Caenorhabditis elegans due to loss of DRH-1/RIG-I deSUMOylation by ULP-4/SENP7
Source: EMBO Rep. 2025 Oct 2;26(22):5459–82. doi: 10.1038/s44319-025-00589-0 (PMC12635358; doi:10.1038/s44319-025-00589-0)
Supplement: Supplementary file 6 — Source data Fig. 3 [file 44319_2025_589_MOESM6_ESM.zip]

Archive with 42 entries (27 files):
- EMBOR-2024-60913V2_Source-Data For Figure 3/
- EMBOR-2024-60913V2_Source-Data For Figure 3/3A/
- EMBOR-2024-60913V2_Source-Data For Figure 3/3A/Fig 3A.xlsx
- __MACOSX/
- __MACOSX/EMBOR-2024-60913V2_Source-Data For Figure 3/
- __MACOSX/EMBOR-2024-60913V2_Source-Data For Figure 3/3A/
- __MACOSX/EMBOR-2024-60913V2_Source-Data For Figure 3/3A/._Fig 3A.xlsx
- __MACOSX/EMBOR-2024-60913V2_Source-Data For Figure 3/._3A
- EMBOR-2024-60913V2_Source-Data For Figure 3/3B/
- EMBOR-2024-60913V2_Source-Data For Figure 3/3B/Fig3B.xlsx
- __MACOSX/EMBOR-2024-60913V2_Source-Data For Figure 3/3B/
- __MACOSX/EMBOR-2024-60913V2_Source-Data For Figure 3/3B/._Fig3B.xlsx
- __MACOSX/EMBOR-2024-60913V2_Source-Data For Figure 3/._3B
- EMBOR-2024-60913V2_Source-Data For Figure 3/3C/
- EMBOR-2024-60913V2_Source-Data For Figure 3/3C/drh-1 RNAi.tif
- __MACOSX/EMBOR-2024-60913V2_Source-Data For Figure 3/3C/
- __MACOSX/EMBOR-2024-60913V2_Source-Data For Figure 3/3C/._drh-1 RNAi.tif
- EMBOR-2024-60913V2_Source-Data For Figure 3/3C/ev.tif
- __MACOSX/EMBOR-2024-60913V2_Source-Data For Figure 3/3C/._ev.tif
- EMBOR-2024-60913V2_Source-Data For Figure 3/3C/smo-1 RNAi.tif
- __MACOSX/EMBOR-2024-60913V2_Source-Data For Figure 3/3C/._smo-1 RNAi.tif
- EMBOR-2024-60913V2_Source-Data For Figure 3/3C/ulp-4 RNAi.tif
- __MACOSX/EMBOR-2024-60913V2_Source-Data For Figure 3/3C/._ulp-4 RNAi.tif
- __MACOSX/EMBOR-2024-60913V2_Source-Data For Figure 3/._3C
- EMBOR-2024-60913V2_Source-Data For Figure 3/3D/
- EMBOR-2024-60913V2_Source-Data For Figure 3/3D/ACTIN.jpg
- __MACOSX/EMBOR-2024-60913V2_Source-Data For Figure 3/3D/
- __MACOSX/EMBOR-2024-60913V2_Source-Data For Figure 3/3D/._ACTIN.jpg
- EMBOR-2024-60913V2_Source-Data For Figure 3/3D/mScarlet-DRH-1.jpg
- __MACOSX/EMBOR-2024-60913V2_Source-Data For Figure 3/3D/._mScarlet-DRH-1.jpg
- __MACOSX/EMBOR-2024-60913V2_Source-Data For Figure 3/._3D
- EMBOR-2024-60913V2_Source-Data For Figure 3/3E/
- EMBOR-2024-60913V2_Source-Data For Figure 3/3E/Fig 3E.xlsx
- __MACOSX/EMBOR-2024-60913V2_Source-Data For Figure 3/3E/
- __MACOSX/EMBOR-2024-60913V2_Source-Data For Figure 3/3E/._Fig 3E.xlsx
- __MACOSX/EMBOR-2024-60913V2_Source-Data For Figure 3/._3E
- EMBOR-2024-60913V2_Source-Data For Figure 3/3F/
- EMBOR-2024-60913V2_Source-Data For Figure 3/3F/Fig 3F.xlsx
- __MACOSX/EMBOR-2024-60913V2_Source-Data For Figure 3/3F/
- __MACOSX/EMBOR-2024-60913V2_Source-Data For Figure 3/3F/._Fig 3F.xlsx
- __MACOSX/EMBOR-2024-60913V2_Source-Data For Figure 3/._3F
- __MACOSX/._EMBOR-2024-60913V2_Source-Data For Figure 3
