# Supplementary material for: Aging impairs the antiviral defense in Caenorhabditis elegans due to loss of DRH-1/RIG-I deSUMOylation by ULP-4/SENP7
Source: EMBO Rep. 2025 Oct 2;26(22):5459–82. doi: 10.1038/s44319-025-00589-0 (PMC12635358; doi:10.1038/s44319-025-00589-0)
Supplement: Supplementary file 6 — Source data Fig. 3 [file 44319_2025_589_MOESM6_ESM.zip › EMBOR-2024-60913V2_Source-Data For Figure 3/3A/Fig 3A.xlsx]

## Sheet: Sheet1
	pals-5 induction after Orsay Virus infection
Genotype	wild type		drh-1(ok3495)
	control	OV	control	OV
	1	37.88	0.88	0.81
	1	30.4	1.48	1.67
	1	18.5	1.12	0.86
