# Supplementary material for: Aging impairs the antiviral defense in Caenorhabditis elegans due to loss of DRH-1/RIG-I deSUMOylation by ULP-4/SENP7
Source: EMBO Rep. 2025 Oct 2;26(22):5459–82. doi: 10.1038/s44319-025-00589-0 (PMC12635358; doi:10.1038/s44319-025-00589-0)
Supplement: Supplementary file 6 — Source data Fig. 3 [file 44319_2025_589_MOESM6_ESM.zip › EMBOR-2024-60913V2_Source-Data For Figure 3/3B/Fig3B.xlsx]

## Sheet: Sheet1
	Orsay viral load
strain:	wildtype		drh-1(ok3459)
RNAi:	ev	ulp-4	ev	ulp-4
	1	2.4	12.7	9.5
	1	1.8	11.3	7.6
	1	2.5	6.1	5.8
	1	1.7	3.3	1.8
