# Supplementary material for: Aging impairs the antiviral defense in Caenorhabditis elegans due to loss of DRH-1/RIG-I deSUMOylation by ULP-4/SENP7
Source: EMBO Rep. 2025 Oct 2;26(22):5459–82. doi: 10.1038/s44319-025-00589-0 (PMC12635358; doi:10.1038/s44319-025-00589-0)
Supplement: Supplementary file 6 — Source data Fig. 3 [file 44319_2025_589_MOESM6_ESM.zip › EMBOR-2024-60913V2_Source-Data For Figure 3/3E/Fig 3E.xlsx]

## Sheet: Sheet1
	mScarlet-DRH-1 relative expression after ulp-4 or smo-1 RNAi, normalized to actin
RNAi	ev	ulp-4	smo-1
	1	0.41	1.32
	1	0.49	1.45
	1	0.57	1.39
