# Supplementary material for: Aging impairs the antiviral defense in Caenorhabditis elegans due to loss of DRH-1/RIG-I deSUMOylation by ULP-4/SENP7
Source: EMBO Rep. 2025 Oct 2;26(22):5459–82. doi: 10.1038/s44319-025-00589-0 (PMC12635358; doi:10.1038/s44319-025-00589-0)
Supplement: Supplementary file 7 — Source data Fig. 4 [file 44319_2025_589_MOESM7_ESM.zip]

Archive with 45 entries (36 files):
- EMBOR-2024-60913V2_Source-Data For Figure 4/
- EMBOR-2024-60913V2_Source-Data For Figure 4/4A/
- EMBOR-2024-60913V2_Source-Data For Figure 4/4A/ulp-4(0) control.jpg
- __MACOSX/
- __MACOSX/EMBOR-2024-60913V2_Source-Data For Figure 4/
- __MACOSX/EMBOR-2024-60913V2_Source-Data For Figure 4/4A/
- __MACOSX/EMBOR-2024-60913V2_Source-Data For Figure 4/4A/._ulp-4(0) control.jpg
- EMBOR-2024-60913V2_Source-Data For Figure 4/4A/ulp-4(0) control.lof
- __MACOSX/EMBOR-2024-60913V2_Source-Data For Figure 4/4A/._ulp-4(0) control.lof
- EMBOR-2024-60913V2_Source-Data For Figure 4/4A/ulp-4(0) Orsay.jpg
- __MACOSX/EMBOR-2024-60913V2_Source-Data For Figure 4/4A/._ulp-4(0) Orsay.jpg
- EMBOR-2024-60913V2_Source-Data For Figure 4/4A/ulp-4(0) Orsay.lof
- __MACOSX/EMBOR-2024-60913V2_Source-Data For Figure 4/4A/._ulp-4(0) Orsay.lof
- EMBOR-2024-60913V2_Source-Data For Figure 4/4A/ulp-4(0); ulp-4 intestinal rescue control.jpg
- __MACOSX/EMBOR-2024-60913V2_Source-Data For Figure 4/4A/._ulp-4(0); ulp-4 intestinal rescue control.jpg
- EMBOR-2024-60913V2_Source-Data For Figure 4/4A/ulp-4(0); ulp-4 intestinal rescue control.lof
- __MACOSX/EMBOR-2024-60913V2_Source-Data For Figure 4/4A/._ulp-4(0); ulp-4 intestinal rescue control.lof
- EMBOR-2024-60913V2_Source-Data For Figure 4/4A/ulp-4(0); ulp-4 intestinal rescue Orsay.jpg
- __MACOSX/EMBOR-2024-60913V2_Source-Data For Figure 4/4A/._ulp-4(0); ulp-4 intestinal rescue Orsay.jpg
- EMBOR-2024-60913V2_Source-Data For Figure 4/4A/ulp-4(0); ulp-4 intestinal rescue Orsay.lof
- __MACOSX/EMBOR-2024-60913V2_Source-Data For Figure 4/4A/._ulp-4(0); ulp-4 intestinal rescue Orsay.lof
- EMBOR-2024-60913V2_Source-Data For Figure 4/4A/wildtype control.jpg
- __MACOSX/EMBOR-2024-60913V2_Source-Data For Figure 4/4A/._wildtype control.jpg
- EMBOR-2024-60913V2_Source-Data For Figure 4/4A/wildtype control.lof
- __MACOSX/EMBOR-2024-60913V2_Source-Data For Figure 4/4A/._wildtype control.lof
- EMBOR-2024-60913V2_Source-Data For Figure 4/4A/wildtype orsay.jpg
- __MACOSX/EMBOR-2024-60913V2_Source-Data For Figure 4/4A/._wildtype orsay.jpg
- EMBOR-2024-60913V2_Source-Data For Figure 4/4A/wildtype orsay.lof
- __MACOSX/EMBOR-2024-60913V2_Source-Data For Figure 4/4A/._wildtype orsay.lof
- __MACOSX/EMBOR-2024-60913V2_Source-Data For Figure 4/._4A
- EMBOR-2024-60913V2_Source-Data For Figure 4/4B/
- EMBOR-2024-60913V2_Source-Data For Figure 4/4B/mito-GFP; mScarlet-DRH-1 infected with Orsay.jpg
- __MACOSX/EMBOR-2024-60913V2_Source-Data For Figure 4/4B/
- __MACOSX/EMBOR-2024-60913V2_Source-Data For Figure 4/4B/._mito-GFP; mScarlet-DRH-1 infected with Orsay.jpg
- EMBOR-2024-60913V2_Source-Data For Figure 4/4B/mito-GFP; mScarlet-DRH-1 infected with Orsay.lof
- __MACOSX/EMBOR-2024-60913V2_Source-Data For Figure 4/4B/._mito-GFP; mScarlet-DRH-1 infected with Orsay.lof
- __MACOSX/EMBOR-2024-60913V2_Source-Data For Figure 4/._4B
- EMBOR-2024-60913V2_Source-Data For Figure 4/4C/
- EMBOR-2024-60913V2_Source-Data For Figure 4/4C/GFP-SMO-1; mScarlet-DRH-1 infected with Orsay, staining with far red mitotracker.jpg
- __MACOSX/EMBOR-2024-60913V2_Source-Data For Figure 4/4C/
- __MACOSX/EMBOR-2024-60913V2_Source-Data For Figure 4/4C/._GFP-SMO-1; mScarlet-DRH-1 infected with Orsay, staining with far red mitotracker.jpg
- EMBOR-2024-60913V2_Source-Data For Figure 4/4C/GFP-SMO-1; mScarlet-DRH-1 infected with Orsay, staining with far red mitotracker.lif
- __MACOSX/EMBOR-2024-60913V2_Source-Data For Figure 4/4C/._GFP-SMO-1; mScarlet-DRH-1 infected with Orsay, staining with far red mitotracker.lif
- __MACOSX/EMBOR-2024-60913V2_Source-Data For Figure 4/._4C
- __MACOSX/._EMBOR-2024-60913V2_Source-Data For Figure 4
