# Supplementary material for: Aging impairs the antiviral defense in Caenorhabditis elegans due to loss of DRH-1/RIG-I deSUMOylation by ULP-4/SENP7
Source: EMBO Rep. 2025 Oct 2;26(22):5459–82. doi: 10.1038/s44319-025-00589-0 (PMC12635358; doi:10.1038/s44319-025-00589-0)
Supplement: Supplementary file 8 — Source data Fig. 5 [file 44319_2025_589_MOESM8_ESM.zip]

Archive with 58 entries (41 files):
- EMBOR-2024-60913V3_Source-Data For Figure 5/
- EMBOR-2024-60913V3_Source-Data For Figure 5/5A/
- EMBOR-2024-60913V3_Source-Data For Figure 5/5A/mScarlet-DRH-1 OE ulp-4 RNAi pals-5-gfp induction.tif
- __MACOSX/
- __MACOSX/EMBOR-2024-60913V3_Source-Data For Figure 5/
- __MACOSX/EMBOR-2024-60913V3_Source-Data For Figure 5/5A/
- __MACOSX/EMBOR-2024-60913V3_Source-Data For Figure 5/5A/._mScarlet-DRH-1 OE ulp-4 RNAi pals-5-gfp induction.tif
- EMBOR-2024-60913V3_Source-Data For Figure 5/5A/mScarlet-DRH-1 OE ulp-4 RNAi.tif
- __MACOSX/EMBOR-2024-60913V3_Source-Data For Figure 5/5A/._mScarlet-DRH-1 OE ulp-4 RNAi.tif
- EMBOR-2024-60913V3_Source-Data For Figure 5/5A/mScarlet-DRH-1OE ev pals-5-GFP.tif
- __MACOSX/EMBOR-2024-60913V3_Source-Data For Figure 5/5A/._mScarlet-DRH-1OE ev pals-5-GFP.tif
- EMBOR-2024-60913V3_Source-Data For Figure 5/5A/mScarlet-DRH-1OE ev.tif
- __MACOSX/EMBOR-2024-60913V3_Source-Data For Figure 5/5A/._mScarlet-DRH-1OE ev.tif
- __MACOSX/EMBOR-2024-60913V3_Source-Data For Figure 5/._5A
- EMBOR-2024-60913V3_Source-Data For Figure 5/5B/
- EMBOR-2024-60913V3_Source-Data For Figure 5/5B/mScarlet-DRH-1(2KR) OE ev pals-5-gfp induction.tif
- __MACOSX/EMBOR-2024-60913V3_Source-Data For Figure 5/5B/
- __MACOSX/EMBOR-2024-60913V3_Source-Data For Figure 5/5B/._mScarlet-DRH-1(2KR) OE ev pals-5-gfp induction.tif
- EMBOR-2024-60913V3_Source-Data For Figure 5/5B/mScarlet-DRH-1(2KR) OE ev.tif
- __MACOSX/EMBOR-2024-60913V3_Source-Data For Figure 5/5B/._mScarlet-DRH-1(2KR) OE ev.tif
- EMBOR-2024-60913V3_Source-Data For Figure 5/5B/mScarlet-DRH-1(2KR) OE ulp-4 RNAi pals-5-gfp induction.tif
- __MACOSX/EMBOR-2024-60913V3_Source-Data For Figure 5/5B/._mScarlet-DRH-1(2KR) OE ulp-4 RNAi pals-5-gfp induction.tif
- EMBOR-2024-60913V3_Source-Data For Figure 5/5B/mScarlet-DRH-1(2KR) OE ulp-4 RNAi.tif
- __MACOSX/EMBOR-2024-60913V3_Source-Data For Figure 5/5B/._mScarlet-DRH-1(2KR) OE ulp-4 RNAi.tif
- __MACOSX/EMBOR-2024-60913V3_Source-Data For Figure 5/._5B
- EMBOR-2024-60913V3_Source-Data For Figure 5/5C/
- EMBOR-2024-60913V3_Source-Data For Figure 5/5C/Fig 5C.xlsx
- __MACOSX/EMBOR-2024-60913V3_Source-Data For Figure 5/5C/
- __MACOSX/EMBOR-2024-60913V3_Source-Data For Figure 5/5C/._Fig 5C.xlsx
- __MACOSX/EMBOR-2024-60913V3_Source-Data For Figure 5/._5C
- EMBOR-2024-60913V3_Source-Data For Figure 5/5D/
- EMBOR-2024-60913V3_Source-Data For Figure 5/5D/Fig 5D.xlsx
- __MACOSX/EMBOR-2024-60913V3_Source-Data For Figure 5/5D/
- __MACOSX/EMBOR-2024-60913V3_Source-Data For Figure 5/5D/._Fig 5D.xlsx
- __MACOSX/EMBOR-2024-60913V3_Source-Data For Figure 5/._5D
- EMBOR-2024-60913V3_Source-Data For Figure 5/5E/
- EMBOR-2024-60913V3_Source-Data For Figure 5/5E/mScarlet-DRH-1(2KR);GFP-MITO.jpg
- __MACOSX/EMBOR-2024-60913V3_Source-Data For Figure 5/5E/
- __MACOSX/EMBOR-2024-60913V3_Source-Data For Figure 5/5E/._mScarlet-DRH-1(2KR);GFP-MITO.jpg
- EMBOR-2024-60913V3_Source-Data For Figure 5/5E/mScarlet-DRH-1(2KR);GFP-MITO.lof
- __MACOSX/EMBOR-2024-60913V3_Source-Data For Figure 5/5E/._mScarlet-DRH-1(2KR);GFP-MITO.lof
- EMBOR-2024-60913V3_Source-Data For Figure 5/5E/mScarlet-DRH-1;GFP-MITO.jpg
- __MACOSX/EMBOR-2024-60913V3_Source-Data For Figure 5/5E/._mScarlet-DRH-1;GFP-MITO.jpg
- EMBOR-2024-60913V3_Source-Data For Figure 5/5E/mScarlet-DRH-1;GFP-MITO.lof
- __MACOSX/EMBOR-2024-60913V3_Source-Data For Figure 5/5E/._mScarlet-DRH-1;GFP-MITO.lof
- __MACOSX/EMBOR-2024-60913V3_Source-Data For Figure 5/._5E
- EMBOR-2024-60913V3_Source-Data For Figure 5/5F/
- EMBOR-2024-60913V3_Source-Data For Figure 5/5F/mScarlet-DRH-1(2KR);GFP-MITO.jpg
- __MACOSX/EMBOR-2024-60913V3_Source-Data For Figure 5/5F/
- __MACOSX/EMBOR-2024-60913V3_Source-Data For Figure 5/5F/._mScarlet-DRH-1(2KR);GFP-MITO.jpg
- EMBOR-2024-60913V3_Source-Data For Figure 5/5F/mScarlet-DRH-1(2KR);GFP-MITO.lof
- __MACOSX/EMBOR-2024-60913V3_Source-Data For Figure 5/5F/._mScarlet-DRH-1(2KR);GFP-MITO.lof
- __MACOSX/EMBOR-2024-60913V3_Source-Data For Figure 5/._5F
- EMBOR-2024-60913V3_Source-Data For Figure 5/5G/
- EMBOR-2024-60913V3_Source-Data For Figure 5/5G/DRH-1 2KR enlarge 5um scale bar.jpg
- __MACOSX/EMBOR-2024-60913V3_Source-Data For Figure 5/5G/
- __MACOSX/EMBOR-2024-60913V3_Source-Data For Figure 5/5G/._DRH-1 2KR enlarge 5um scale bar.jpg
- __MACOSX/._EMBOR-2024-60913V3_Source-Data For Figure 5
