# Supplementary material for: Aging impairs the antiviral defense in Caenorhabditis elegans due to loss of DRH-1/RIG-I deSUMOylation by ULP-4/SENP7
Source: EMBO Rep. 2025 Oct 2;26(22):5459–82. doi: 10.1038/s44319-025-00589-0 (PMC12635358; doi:10.1038/s44319-025-00589-0)
Supplement: Supplementary file 8 — Source data Fig. 5 [file 44319_2025_589_MOESM8_ESM.zip › EMBOR-2024-60913V3_Source-Data For Figure 5/5D/Fig 5D.xlsx]

## Sheet: Sheet1
	Relative pals-5 induction
strain	wildtype		drh-1(0); rpl-28p::mScarlet::DRH-1		drh-1(0); rpl-28p::mScarlet::DRH-1(2KR)
	ev	ulp-4	ev	ulp-4	ev	ulp-4
	1	1.51	37.88	10.58	329.92	294.25
	1	0.89	30.92	4.23	278.53	237.16
	1	1.3	45.1	6.8	97.5	93.64
