# Supplementary material for: Aging impairs the antiviral defense in Caenorhabditis elegans due to loss of DRH-1/RIG-I deSUMOylation by ULP-4/SENP7
Source: EMBO Rep. 2025 Oct 2;26(22):5459–82. doi: 10.1038/s44319-025-00589-0 (PMC12635358; doi:10.1038/s44319-025-00589-0)
Supplement: Supplementary file 9 — Source data Fig. 6 [file 44319_2025_589_MOESM9_ESM.zip]

Archive with 29 entries (20 files):
- EMBOR-2024-60913V2_Source-Data For Figure 6/
- EMBOR-2024-60913V2_Source-Data For Figure 6/6A/
- EMBOR-2024-60913V2_Source-Data For Figure 6/6A/drh-1 RNAi control.tif
- __MACOSX/
- __MACOSX/EMBOR-2024-60913V2_Source-Data For Figure 6/
- __MACOSX/EMBOR-2024-60913V2_Source-Data For Figure 6/6A/
- __MACOSX/EMBOR-2024-60913V2_Source-Data For Figure 6/6A/._drh-1 RNAi control.tif
- EMBOR-2024-60913V2_Source-Data For Figure 6/6A/drh-1 RNAi Orsay.tif
- __MACOSX/EMBOR-2024-60913V2_Source-Data For Figure 6/6A/._drh-1 RNAi Orsay.tif
- EMBOR-2024-60913V2_Source-Data For Figure 6/6A/ev control.tif
- __MACOSX/EMBOR-2024-60913V2_Source-Data For Figure 6/6A/._ev control.tif
- EMBOR-2024-60913V2_Source-Data For Figure 6/6A/ev Orsay.tif
- __MACOSX/EMBOR-2024-60913V2_Source-Data For Figure 6/6A/._ev Orsay.tif
- EMBOR-2024-60913V2_Source-Data For Figure 6/6A/ulp-4 RNAi control.tif
- __MACOSX/EMBOR-2024-60913V2_Source-Data For Figure 6/6A/._ulp-4 RNAi control.tif
- EMBOR-2024-60913V2_Source-Data For Figure 6/6A/ulp-4 RNAi Orsay.tif
- __MACOSX/EMBOR-2024-60913V2_Source-Data For Figure 6/6A/._ulp-4 RNAi Orsay.tif
- __MACOSX/EMBOR-2024-60913V2_Source-Data For Figure 6/._6A
- EMBOR-2024-60913V2_Source-Data For Figure 6/6B/
- EMBOR-2024-60913V2_Source-Data For Figure 6/6B/Fig 6B.xlsx
- __MACOSX/EMBOR-2024-60913V2_Source-Data For Figure 6/6B/
- __MACOSX/EMBOR-2024-60913V2_Source-Data For Figure 6/6B/._Fig 6B.xlsx
- __MACOSX/EMBOR-2024-60913V2_Source-Data For Figure 6/._6B
- EMBOR-2024-60913V2_Source-Data For Figure 6/6C/
- EMBOR-2024-60913V2_Source-Data For Figure 6/6C/Fig 6C.xlsx
- __MACOSX/EMBOR-2024-60913V2_Source-Data For Figure 6/6C/
- __MACOSX/EMBOR-2024-60913V2_Source-Data For Figure 6/6C/._Fig 6C.xlsx
- __MACOSX/EMBOR-2024-60913V2_Source-Data For Figure 6/._6C
- __MACOSX/._EMBOR-2024-60913V2_Source-Data For Figure 6
