# Supplementary material for: Aging impairs the antiviral defense in Caenorhabditis elegans due to loss of DRH-1/RIG-I deSUMOylation by ULP-4/SENP7
Source: EMBO Rep. 2025 Oct 2;26(22):5459–82. doi: 10.1038/s44319-025-00589-0 (PMC12635358; doi:10.1038/s44319-025-00589-0)
Supplement: Supplementary file 9 — Source data Fig. 6 [file 44319_2025_589_MOESM9_ESM.zip › EMBOR-2024-60913V2_Source-Data For Figure 6/6B/Fig 6B.xlsx]

## Sheet: Sheet1
	animals percentage with distended lumen(ACT-5-GFP)after Orsay infection,3 trails,n=20
RNAi	ev	ulp-4	drh-1
	0	40	45
	0	45	60
	0	30	65
