# Supplementary material for: Aging impairs the antiviral defense in Caenorhabditis elegans due to loss of DRH-1/RIG-I deSUMOylation by ULP-4/SENP7
Source: EMBO Rep. 2025 Oct 2;26(22):5459–82. doi: 10.1038/s44319-025-00589-0 (PMC12635358; doi:10.1038/s44319-025-00589-0)
Supplement: Supplementary file 9 — Source data Fig. 6 [file 44319_2025_589_MOESM9_ESM.zip › EMBOR-2024-60913V2_Source-Data For Figure 6/6C/Fig 6C.xlsx]

## Sheet: Sheet1
	viral load after 24h or 96h infection
strain	wildtype		ulp-4(tm3688)		drh-1(ok3695)
Orsay infection time	24h	96h	24h	96h	24h	96h
	1	0.56	1.32	1.12	3.35	1.81
	1	0.36	1.54	1.62	4.68	4.67
	1	0.12	2.07	1.53	6.21	3.96
