# Supplementary material for: Aging impairs the antiviral defense in Caenorhabditis elegans due to loss of DRH-1/RIG-I deSUMOylation by ULP-4/SENP7
Source: EMBO Rep. 2025 Oct 2;26(22):5459–82. doi: 10.1038/s44319-025-00589-0 (PMC12635358; doi:10.1038/s44319-025-00589-0)
Supplement: Supplementary file 10 — Source data Fig. 7 [file 44319_2025_589_MOESM10_ESM.zip]

Archive with 74 entries (51 files):
- EMBOR-2024-60913V2_Source-Data For Figure 7/
- EMBOR-2024-60913V2_Source-Data For Figure 7/7A/
- EMBOR-2024-60913V2_Source-Data For Figure 7/7A/Day 1 control.tif
- __MACOSX/
- __MACOSX/EMBOR-2024-60913V2_Source-Data For Figure 7/
- __MACOSX/EMBOR-2024-60913V2_Source-Data For Figure 7/7A/
- __MACOSX/EMBOR-2024-60913V2_Source-Data For Figure 7/7A/._Day 1 control.tif
- EMBOR-2024-60913V2_Source-Data For Figure 7/7A/Day 1 Orsay.tif
- __MACOSX/EMBOR-2024-60913V2_Source-Data For Figure 7/7A/._Day 1 Orsay.tif
- EMBOR-2024-60913V2_Source-Data For Figure 7/7A/Day 4 control.tif
- __MACOSX/EMBOR-2024-60913V2_Source-Data For Figure 7/7A/._Day 4 control.tif
- EMBOR-2024-60913V2_Source-Data For Figure 7/7A/Day 4 Orsay.tif
- __MACOSX/EMBOR-2024-60913V2_Source-Data For Figure 7/7A/._Day 4 Orsay.tif
- __MACOSX/EMBOR-2024-60913V2_Source-Data For Figure 7/._7A
- EMBOR-2024-60913V2_Source-Data For Figure 7/7B/
- EMBOR-2024-60913V2_Source-Data For Figure 7/7B/figure 7B .xlsx
- __MACOSX/EMBOR-2024-60913V2_Source-Data For Figure 7/7B/
- __MACOSX/EMBOR-2024-60913V2_Source-Data For Figure 7/7B/._figure 7B .xlsx
- __MACOSX/EMBOR-2024-60913V2_Source-Data For Figure 7/._7B
- EMBOR-2024-60913V2_Source-Data For Figure 7/7C/
- EMBOR-2024-60913V2_Source-Data For Figure 7/7C/ACTIN.png
- __MACOSX/EMBOR-2024-60913V2_Source-Data For Figure 7/7C/
- __MACOSX/EMBOR-2024-60913V2_Source-Data For Figure 7/7C/._ACTIN.png
- EMBOR-2024-60913V2_Source-Data For Figure 7/7C/mScarlet-DRH-1.png
- __MACOSX/EMBOR-2024-60913V2_Source-Data For Figure 7/7C/._mScarlet-DRH-1.png
- __MACOSX/EMBOR-2024-60913V2_Source-Data For Figure 7/._7C
- EMBOR-2024-60913V2_Source-Data For Figure 7/7D/
- EMBOR-2024-60913V2_Source-Data For Figure 7/7D/Fig 7D.xlsx
- __MACOSX/EMBOR-2024-60913V2_Source-Data For Figure 7/7D/
- __MACOSX/EMBOR-2024-60913V2_Source-Data For Figure 7/7D/._Fig 7D.xlsx
- __MACOSX/EMBOR-2024-60913V2_Source-Data For Figure 7/._7D
- EMBOR-2024-60913V2_Source-Data For Figure 7/7E/
- EMBOR-2024-60913V2_Source-Data For Figure 7/7E/Figure 7E quantification.xlsx
- __MACOSX/EMBOR-2024-60913V2_Source-Data For Figure 7/7E/
- __MACOSX/EMBOR-2024-60913V2_Source-Data For Figure 7/7E/._Figure 7E quantification.xlsx
- __MACOSX/EMBOR-2024-60913V2_Source-Data For Figure 7/._7E
- EMBOR-2024-60913V2_Source-Data For Figure 7/7F/
- EMBOR-2024-60913V2_Source-Data For Figure 7/7F/figure 7F quantification.xlsx
- __MACOSX/EMBOR-2024-60913V2_Source-Data For Figure 7/7F/
- __MACOSX/EMBOR-2024-60913V2_Source-Data For Figure 7/7F/._figure 7F quantification.xlsx
- __MACOSX/EMBOR-2024-60913V2_Source-Data For Figure 7/._7F
- EMBOR-2024-60913V2_Source-Data For Figure 7/7G/
- EMBOR-2024-60913V2_Source-Data For Figure 7/7G/mScarlet-DRH-1 day4.jpg
- __MACOSX/EMBOR-2024-60913V2_Source-Data For Figure 7/7G/
- __MACOSX/EMBOR-2024-60913V2_Source-Data For Figure 7/7G/._mScarlet-DRH-1 day4.jpg
- EMBOR-2024-60913V2_Source-Data For Figure 7/7G/mScarlet-DRH-1 L4.jpg
- __MACOSX/EMBOR-2024-60913V2_Source-Data For Figure 7/7G/._mScarlet-DRH-1 L4.jpg
- EMBOR-2024-60913V2_Source-Data For Figure 7/7G/mScarlet-DRH-1 OE induced pals-5-gfp day4.jpg
- __MACOSX/EMBOR-2024-60913V2_Source-Data For Figure 7/7G/._mScarlet-DRH-1 OE induced pals-5-gfp day4.jpg
- EMBOR-2024-60913V2_Source-Data For Figure 7/7G/mScarlet-DRH-1OE induced pals-5-gfp L4.jpg
- __MACOSX/EMBOR-2024-60913V2_Source-Data For Figure 7/7G/._mScarlet-DRH-1OE induced pals-5-gfp L4.jpg
- __MACOSX/EMBOR-2024-60913V2_Source-Data For Figure 7/._7G
- EMBOR-2024-60913V2_Source-Data For Figure 7/7H/
- EMBOR-2024-60913V2_Source-Data For Figure 7/7H/mScarlet-DRH-1(2KR) day4.jpg
- __MACOSX/EMBOR-2024-60913V2_Source-Data For Figure 7/7H/
- __MACOSX/EMBOR-2024-60913V2_Source-Data For Figure 7/7H/._mScarlet-DRH-1(2KR) day4.jpg
- EMBOR-2024-60913V2_Source-Data For Figure 7/7H/mScarlet-DRH-1(2KR) L4.jpg
- __MACOSX/EMBOR-2024-60913V2_Source-Data For Figure 7/7H/._mScarlet-DRH-1(2KR) L4.jpg
- EMBOR-2024-60913V2_Source-Data For Figure 7/7H/mScarlet-DRH-1(2KR) OE  induced pals-5-gfp day4.jpg
- __MACOSX/EMBOR-2024-60913V2_Source-Data For Figure 7/7H/._mScarlet-DRH-1(2KR) OE  induced pals-5-gfp day4.jpg
- EMBOR-2024-60913V2_Source-Data For Figure 7/7H/mScarlet-DRH-1(2KR) OE induced pals-5-gfp L4.jpg
- __MACOSX/EMBOR-2024-60913V2_Source-Data For Figure 7/7H/._mScarlet-DRH-1(2KR) OE induced pals-5-gfp L4.jpg
- __MACOSX/EMBOR-2024-60913V2_Source-Data For Figure 7/._7H
- EMBOR-2024-60913V2_Source-Data For Figure 7/7I/
- EMBOR-2024-60913V2_Source-Data For Figure 7/7I/figure 7I quantification.xlsx
- __MACOSX/EMBOR-2024-60913V2_Source-Data For Figure 7/7I/
- __MACOSX/EMBOR-2024-60913V2_Source-Data For Figure 7/7I/._figure 7I quantification.xlsx
- __MACOSX/EMBOR-2024-60913V2_Source-Data For Figure 7/._7I
- EMBOR-2024-60913V2_Source-Data For Figure 7/7J/
- EMBOR-2024-60913V2_Source-Data For Figure 7/7J/figure 7J quantification.xlsx
- __MACOSX/EMBOR-2024-60913V2_Source-Data For Figure 7/7J/
- __MACOSX/EMBOR-2024-60913V2_Source-Data For Figure 7/7J/._figure 7J quantification.xlsx
- __MACOSX/EMBOR-2024-60913V2_Source-Data For Figure 7/._7J
- __MACOSX/._EMBOR-2024-60913V2_Source-Data For Figure 7
