# Supplementary material for: Aging impairs the antiviral defense in Caenorhabditis elegans due to loss of DRH-1/RIG-I deSUMOylation by ULP-4/SENP7
Source: EMBO Rep. 2025 Oct 2;26(22):5459–82. doi: 10.1038/s44319-025-00589-0 (PMC12635358; doi:10.1038/s44319-025-00589-0)
Supplement: Supplementary file 10 — Source data Fig. 7 [file 44319_2025_589_MOESM10_ESM.zip › EMBOR-2024-60913V2_Source-Data For Figure 7/7E/Figure 7E quantification.xlsx]

## Sheet: Sheet1
worm stage	Day 1						Day 4
	wild type		drh-1(0);Prpl-28-mScarlet-drh-1		drh-1(0);Prpl-28-mScarlet-drh-1(2KR)		wild type		drh-1(0);Prpl-28-mScarlet-drh-1		drh-1(0);Prpl-28-mScarlet-drh-1(2KR)
Genotype
	control	OV	control	OV	control	OV	control	OV	control	OV	control	OV
	1	45.4952	2.47629	61.5083	1.1919	161.266	3.53217	6.96213	6.27188	8.02344	16.1512	47.7769
	1	51.9	1.22	44.2	1.46	105.1	1.95	6.85	1.8	10.48	13.8	48.7
	1	43.8	2.2	64.1	1.3	145.9	3.1	5.3	3.6	6.4	28.7	52
						2.62186						5.95466
						2.37783						4.64695
						2.27613						8.125
