# Supplementary material for: Aging impairs the antiviral defense in Caenorhabditis elegans due to loss of DRH-1/RIG-I deSUMOylation by ULP-4/SENP7
Source: EMBO Rep. 2025 Oct 2;26(22):5459–82. doi: 10.1038/s44319-025-00589-0 (PMC12635358; doi:10.1038/s44319-025-00589-0)
Supplement: Supplementary file 10 — Source data Fig. 7 [file 44319_2025_589_MOESM10_ESM.zip › EMBOR-2024-60913V2_Source-Data For Figure 7/7F/figure 7F quantification.xlsx]

## Sheet: Sheet1
ulp-4 transcriptional level
	day 1	day 4
	1	0.46
	1	0.58
	1	0.27
