# Supplementary material for: Aging impairs the antiviral defense in Caenorhabditis elegans due to loss of DRH-1/RIG-I deSUMOylation by ULP-4/SENP7
Source: EMBO Rep. 2025 Oct 2;26(22):5459–82. doi: 10.1038/s44319-025-00589-0 (PMC12635358; doi:10.1038/s44319-025-00589-0)
Supplement: Supplementary file 10 — Source data Fig. 7 [file 44319_2025_589_MOESM10_ESM.zip › EMBOR-2024-60913V2_Source-Data For Figure 7/7J/figure 7J quantification.xlsx]

## Sheet: Sheet1
	L4 stage wt or 2KR mutated DRH-1 overexpression DRH-1 level				day 4 stage wt or 2KR mutated DRH-1 overexpression DRH-1 level
	drh-1(0);Prpl-28-mScarlet-drh-1	drh-1(0);Prpl-28-mScarlet-drh-1(2KR)			drh-1(0);Prpl-28-mScarlet-drh-1	drh-1(0);Prpl-28-mScarlet-drh-1(2KR)
	1.34349	0.787416			1.07268	1.00069
	1.11339	0.281269			1.17681	0.835342
	1.09655	0.94683			1.05888	0.729146
	0.994451	0.545779			0.663155	0.888177
	0.708888	0.839449			0.910774	0.780202
	0.856497	0.688778			1.06503	0.703915
	0.577921	0.563871			1.06111	0.758084
	1.18621	0.721253			1.06279	0.827093
	1.02443	0.551959			1.08199	0.858599
	1.31062	0.749956			1.06527	0.642411
	1.0815	0.860131			1.01	0.63131
	0.755411	0.515482			0.99054	0.893631
	0.89339	1.08899			1.02479	0.811972
	1.12906	0.674678			0.883458	0.734276
	0.784856	0.654613			0.634831	0.793708
	1.23092	0.853519			1.04393	0.881592
	0.913845	0.815414			1.17146	0.759351
	0.740434	0.660293			1.06204	0.800323
	1.17339	0.642632			1.06667	0.850839
					0.893844	0.838697
